# Supplementary material for: Association of Hippocampal Subfield Volumes with Amyloid-Beta Deposition in Alzheimer’s Disease
Source: J Clin Med. 2022 Mar 10;11(6):1526. doi: 10.3390/jcm11061526 (PMC8955328; doi:10.3390/jcm11061526)
Supplement: Supplementary file 1 [file jcm-11-01526-s001.zip]

Archive with 1 entries (1 files):
- jcm-1605637-supplementary.pdf
